# Supplementary material for: Discovery and Validation of a SIT1-Related Prognostic Signature Associated with Immune Infiltration in Cutaneous Melanoma
Source: J Pers Med. 2022 Dec 21;13(1):13. doi: 10.3390/jpm13010013 (PMC9866779; doi:10.3390/jpm13010013)
Supplement: Supplementary file 1 [file jpm-13-00013-s001.zip]

Archive with 1 entries (1 files):
- jpm-2044616-supplementary.pdf
